# Supplementary material for: Using homogenization, sonication and thermo-sonication to inactivate fungi
Source: PeerJ. 2016 Jun 28;4:e2020. doi: 10.7717/peerj.2020 (PMC4928466; doi:10.7717/peerj.2020)
Supplement: Data S1 — Log ufc/ml of Penicillium and Mucor treated [file peerj-04-2020-s001.xlsx]

## Sheet: Ultrasound (US)
	Penicillium		Mucor
	log cfu/ml		log cfu/ml
A1	7.5682		6.60206
A2	7.49136		7.30103
B1	7.43136		6.77815
B 2	7.51851		6.60206
C1	7.07918		6.69897
C2			6.53148
D1	7.25527		7
D2	7.17609		6.95424
E1	7.04139		6.32222
E2	7.17609		5.69897
F1	4.30103		4.04139
F2	4.74036		4.17609
G1	7.43136		6.8451
G2	7.47712		6.95424
H1	7.11394		6.8451
H2	7.49136		7
I1	5.38021		3.95424
I2	4.90309		4.20412
l1	4.61278		4
l2	4.41497		4.25527
M1	7.20412		7.23045
M2	6.8451		6.60206
N1	5.04139		4.90309
N2	5.20412		3
O1	3.95424		4.11394
O 2	4.38021		3.60206
P1	6.11394		3.30103
P2	4.38021
control 1	6.95424		6.47712
control 2	6.95424

## Sheet: ThermoSonication 
	Penicillium			Mucor
	log cfu/ml			log cfu/ml
	ST	TS		ST	TS
A1	4.98677	7.27875		6.7	5.7
A2	0	6.60206		6.3	6.6
B1	7.39794	4.38021		5.78	7.3
B2	6.88649	4.43136		0	5.78
C1	4.38021	0		3	5.3
C2	3.9345	4.30103		7.48	7
D1	4.38021	4.27875		7	4.3
D2	3.47712	3.72428		3	3
E1	3.60206	0		0	0
E2	3.32222	4.30103		0	0
F1	3.90309	3.17609		6	7
F2	3.86332	2.69897		3.6	0
G1	6.27875	6.27875		6	6
G2	7.51851	7.51851		6.3	6.3
H1	2.30103	2.30103		3.3	3.3
H2	3.47712	3.47712		7	7
I1	6.95424	6.95424		7.78	7.78
I2	7.25527	7.25527		7.48	7.48
L1	4.34242	4.34242		5.78	5.78
L2	4.32222	4.32222		5.48	5.48
ST = US followed by thermal treatment
TS = thermal treatment followed by US

## Sheet: High Pressure Homogenization
Mucor	log cfu/ml							Penicillium	log cfu/ml
	t0	T2	T7	T14					t0	T2	T7	T14
A1	6.47712	6.77815	6.77815	6.30103				A1	7.973	7.716	7.65321	7.23045
A2	6.69897	6.90309	6.30103	6.69897				A2	7.267	7.304	7.32222	7
B1	6.60206	6.77815	6.969	6.186				B1	7.32	7.594	7.305	7.505
B2	6.69897	6.47712	5.651	6.954				B2	7.32	7.546	7.115	7.315
C1	6.30103	6.47712	6.60206	5.30103				C1	7.29	7.225	7.705	7.716
C2	6.69897	6.69897	5.60206	6.47712				C2	7.31	7.735	7.015	6.924
D1	5.95424	5.8451	6	6.30103				D1	7.582	7.83	7.433	7.60206
D2	5.69897	5.95424	6.47712	6.47712				D2	7.538	7.21	6.947	7.69897
E1	5.6	5.628	0	0				E1	7.546	7.5563	7.23045	7.30103
E2	5.6	5.452	0	0				E2	7.7	7.07918	7	7.47712
F1	0	0	0	0				F1	7.391	7.95424	7.717	6.30103
F2	0	0	0	0				F2	7.209	6.77815	6.523	6.30103
G1	5.433	5.496	0	0				G1	7.673	7.69897	7	7.693
G2	5.367	5.464	0	0				G2	7.527	7.66276	7.14613	7.047
H1	0	0	0	0				H1	6.3	6.47712	6	0
H2	0	0	0	0				H2	6.3	6.47712	6	0
I1	0	0	0	0				I1	6.52	6	0	0
I2	0	0	0	0				I2	6.44	5	0	0
control1	6.77815	6.8451	6.789	6.60206				control1	7.61	7.985	7.57978	7.77815
control2	6.47712	6.69897	6.851	6.47712				control2	7.61	7.435	7.20412	7.82607
